# Supplementary material for: Tryptophan fuels MYC-dependent liver tumorigenesis through indole 3-pyruvate synthesis
Source: Nat Commun. 2024 May 20;15:4266. doi: 10.1038/s41467-024-47868-3 (PMC11106337; doi:10.1038/s41467-024-47868-3)
Supplement: Supplementary file 4 — Source Data [file 41467_2024_47868_MOESM4_ESM.xlsx]

## Sheet: Figure 1C
MYC-on/WT liver
N=2 WT, N=3 MYC-on livers
gene	geneId	keggGene	orthology	wt1	wt2	36	38	41	baseMean	log2FoldChange	lfcSE	stat	pvalue	padj
Slc7a5	20539	mmu:20539	K13780	10.5471	10.4667	13.1302	12.9542	13.1653	1859.49	4.24057	0.154702	27.4111	2.02e-165	4.55e-163
Slc1a5	20514	mmu:20514	K05616	9.72291	9.50822	12.2848	11.9428	12.2585	989.619	4.20138	0.223717	18.7799	1.1e-78	4.36e-77
Tdo2	56720	mmu:56720	K00453	16.2516	16.4374	14.5156	13.9402	13.4118	11828.2	-3.78961	0.861984	-4.39638	1.1e-05	2.82e-05
Ido2	209176	mmu:209176	K00463	12.6931	12.9206	9.13996	8.56404	7.8575	1398.64	-6.47419	1.28095	-5.05421	4.32e-07	1.24e-06
Afmid	71562	mmu:71562	K01432	11.658	11.9375	8.98762	9.05459	8.79297	617.263	-4.40846	0.20309	-21.7069	1.77e-104	1.27e-102
Aadat	23923	mmu:23923	K00825	12.2351	12.3464	9.76119	9.05242	8.69923	818.616	-4.83405	0.920712	-5.25034	1.52e-07	4.53e-07
Kynu	70789	mmu:70789	K01556	13.3297	13.4606	12.0147	12.1648	11.9674	1818.94	-2.07393	0.14615	-14.1904	1.05e-45	1.54e-44
Qprt	67375	mmu:67375	K00767	14.6163	14.7493	14.1029	14.1047	14.0062	5294.59	-0.932541	0.119513	-7.80284	6.05e-15	2.85e-14

## Sheet: Figure 1D
		N=1	N=1	N=1
		WT	MYC on	MYC off
	SLC1A5	1.31629	47.8323	7.45525
	SLC7A5	2.88456	47.4197	11.3169
	data extracted from a previous publication: Kress, T. R. et al. Identification of MYC-Dependent Transcriptional Programs in Oncogene-Addicted Liver Tumors. Cancer Res 76, 3463-3472, doi:10.1158/0008-5472.CAN-16-0316 (2016).

## Sheet: Figure 1E
		WT			MYC
	TRP	4498	5762	5543	13242	39355	37088
Table Analyzed				1E
Column B				Data Set-B
vs.				vs.
Column A				Data Set-A
Unpaired t test
P value				0.0422
P value summary				*
Significantly different (P < 0.05)?				Yes
One- or two-tailed P value?				Two-tailed
t, df				t=2.945, df=4

## Sheet: Figure 1F
			WT			MYC
	Kyn	99681	118233	112658	62519	6250	18058
Table Analyzed				1F
Column B				Data Set-B
vs.				vs.
Column A				Data Set-A
Unpaired t test
P value				0.0107
P value summary				*
Significantly different (P < 0.05)?				Yes
One- or two-tailed P value?				Two-tailed
t, df				t=4.516, df=4

## Sheet: Figure 1G
		WT			MYC
	KA	187	410	260	35	23	29
Table Analyzed				1G
Column B				Data Set-B
vs.				vs.
Column A				Data Set-A
Unpaired t test
P value				0.0175
P value summary				*
Significantly different (P < 0.05)?				Yes
One- or two-tailed P value?				Two-tailed
t, df				t=3.905, df=4

## Sheet: Figure 1H
			WT			MYC
		XA	67	99	56	69	9	10
Table Analyzed				1H
Column B				Data Set-B
vs.				vs.
Column A				Data Set-A
Unpaired t test
P value				0.1321
P value summary				ns
Significantly different (P < 0.05)?				No
One- or two-tailed P value?				Two-tailed
t, df				t=1.888, df=4

## Sheet: Figure 1I
		WT			MYC
	SER	80	165	150	215	195	198
Table Analyzed				1i
Column B				Data Set-B
vs.				vs.
Column A				Data Set-A
Unpaired t test
P value				0.0578
P value summary				ns
Significantly different (P < 0.05)?				No
One- or two-tailed P value?				Two-tailed
t, df				t=2.637, df=4

## Sheet: Figure 1K
		WT			MYC
	TRP	1823	2618	3441	4413	18142	14576
Table Analyzed				1K
Column B				Data Set-B
vs.				vs.
Column A				Data Set-A
Unpaired t test
P value				0.0781
P value summary				ns
Significantly different (P < 0.05)?				No
One- or two-tailed P value?				Two-tailed
t, df				t=2.355, df=4

## Sheet: Figure 1L
		WT			MYC
	KYN	154	305	278	112	28	48
Table Analyzed				1L
Column B				Data Set-B
vs.				vs.
Column A				Data Set-A
Unpaired t test
P value				0.0259
P value summary				*
Significantly different (P < 0.05)?				Yes
One- or two-tailed P value?				Two-tailed
t, df				t=3.456, df=4

## Sheet: Figure 1M
		WT			MYC
	KA	2.4	6	4.62	0.33	0.11	0.11
Table Analyzed				1M
Column B				Data Set-B
vs.				vs.
Column A				Data Set-A
Unpaired t test
P value				0.0168
P value summary				*
Significantly different (P < 0.05)?				Yes
One- or two-tailed P value?				Two-tailed
t, df				t=3.954, df=4

[truncated: 123 more sheets: Figure 1N, Figure 1O, Figure 1P, figure 1Q, Figure 2B, Figure 2C, Figure 2D, Figure 2E, Figure 2F, Figure 2G, Figure 2H, Figure 2I, Figure 2J, Figure 2K, Figure 2L, Figure 2M, Figure 2N, Figure 2O, Figure 2P, Figure 2Q …]
